# Supplementary material for: Androgens predispose males to monocyte-mediated immunopathology by inducing the expression of leukocyte recruitment factor CXCL1
Source: Nat Commun. 2020 Jul 10;11:3459. doi: 10.1038/s41467-020-17260-y (PMC7351718; doi:10.1038/s41467-020-17260-y)
Supplement: Supplementary file 4 — Source Data [file 41467_2020_17260_MOESM4_ESM.zip]

Archive with 3 entries (2 files):
- Source Data.xlsx
- __MACOSX/
- __MACOSX/._Source Data.xlsx
