# Supplementary material for: Androgens predispose males to monocyte-mediated immunopathology by inducing the expression of leukocyte recruitment factor CXCL1
Source: Nat Commun. 2020 Jul 10;11:3459. doi: 10.1038/s41467-020-17260-y (PMC7351718; doi:10.1038/s41467-020-17260-y)
Supplement: Supplementary file 4 — Source Data [file 41467_2020_17260_MOESM4_ESM.zip › Source Data.xlsx]

## Sheet: Fig.1b
MRT	male d3 p.i. [mm3]	male d5 p.i. [mm3]	male d7 p.i. [mm3]	female d3 p.i. [mm3]	female d5 p.i. [mm3]	female d7 p.i. [mm3]
1	3.8125	3.7188	3.1125	1.1812	0.3938	0
2	2.7313	2.1937	0.3625	0.3875	0.6125	0.2312
3	7.4	4.9688	1.9437	0.5	0.2437	0
4	5.7188	4.5375	0.9313	1.3438	0.6688	0.5
5	3.2375	2.4125	0.9	1.3438	0	0
6	2.5125	2.2125	0.875	1.1688	0	0
7	6.6563	4.825	0.975	0.4313	0.2375	0
8	1	0.5063	0.3	1.0063	0.3375	0
9	2.6125	1.7063	1.4	0.6375	0.45	0
10	0.4125	0.2563	0	1.1375	0.6313	0
11	3.1187	1.9188	0.8938	2.5375	2.325	0.4687
12	2.5812	1.6187	0.8438	3.1312	1.95	0.8563
13	3.3625	3.0063	0.7313	1.8	1.0125	0.25
14	2.2125	1.8625	0.825

## Sheet: Fig.1c-e
Fig.1c	TNF	male naive [pg/mL]	female naive [pg/mL]	male d2 p.i. [pg/mL]	female d2 p.i. [pg/mL]	male d4 p.i. [pg/mL]	female d4 p.i. [pg/mL]	male d6 p.i. [pg/mL]	female d6 p.i. [pg/mL]
	1	98.25	36.11	31.99	0	77.31	6.73	29.72	28.43
	2	21.33	24.8	107.15	6.87	130.16	15.49	9.88	29.93
	3	38.63	19.45	12.42	5.18	98.59	2.89	6.87	17.31
	4	26.95	24.23	83.64	10.3	120.98	17.89	48.85	10.35
	5	30.35	26.44	31.64	32.43	8.39	5.43	37.89	12.45
	6	76.01	55.47	49.26	4.31	64.1	26.15	31.64	10.12
	7		11.18	164.74	11.56	159.36	28.9	51.55	7.56
	8		33.98	72.83	18.97	136.9		49.43	8.49
Fig.1d	CCL2	male naive [pg/mL]	female naive [pg/mL]	male d2 p.i. [pg/mL]	female d2 p.i. [pg/mL]	male d4 p.i. [pg/mL]	female d4 p.i. [pg/mL]	male d6 p.i. [pg/mL]	female d6 p.i. [pg/mL]
	1	94.34	37.04	77.36	2.57	87.86	13.94	39.12	32.11
	2	20.34	26.75	137.09	0	125.07	78.59	15.92	36.47
	3	47.19	13.15	40.09	17.91	107.78	12.86	16.93	21.02
	4	31.45	30.66	98.06	14.82	123.35	44.12	60.68	14.14
	5	24.27	30.04	60.02	51.06	31.55	38.86	47.47	17.92
	6	64.31	53.35	111.7	1.66	78.29	21.19	42.78	13.03
	7		9.59	149.54	19.4	150.22	38.02	44.63	11.08
	8		37.29	84.63	30.4	182.97	37.6	35.2	7.63
Fig.1e	CXCL1	male naive [pg/mL]	female naive [pg/mL]	male d2 p.i. [pg/mL]	female d2 p.i. [pg/mL]	male d4 p.i. [pg/mL]	female d4 p.i. [pg/mL]	male d6 p.i. [pg/mL]	female d6 p.i. [pg/mL]
	1	160.58	248.99	423.44	170.81	404.26	196.36	270.7	164.38
	2	120.55	180.36	360.27	292.4	283.53	217.72	191.23	97.45
	3	223.32	125.02	355.98	273.64	229.24	229.26	211.24	189.01
	4	277.08	121.3	218.61	280.33	316.41	209.26	215.9	133.4
	5	230.54	179.2	353.48	294.36	711.06	210.64	182.29	113.15
	6	132.06	140.42	315.3	289.61	399.41	156.1	168.51	121.76
	7	164.1	146.4	194.85		218.42		148.53

## Sheet: Fig.1g
[%]	TNF+ Ly6Chi	TNF+ Ly6Clo	CCL2+ Ly6Chi	CCL2+ Ly6Clo	CXCL1+ Ly6Chi	CXCL1 Ly6Clo	TNF+ Ly6Cneg	CXCL1+ Ly6Cneg	CCL2+ Ly6Cneg	TNF+ CD11bneg	CXCL1+ CD11bneg	CCL2+ CD11bneg	TNF+ Ly6G+	CXCL1+ Ly6G+	CCL2+ Ly6G+
1	64	3.89	72.25	12.66	60.45	16.57	9.76	1.15	28.4	17.8	2.87	16.8	15.1	9.09	5.67
2	63.5	3.78	91.6	24.55	62.3	14.79	7.92	2.69	27.8	11.8	2.86	16.5	15.4	10.8	10.2
3	44.88	3.26	52.11	7.41	37.25	10.48	3.76	0.91	9.95	8.2	0.47	1.42	14.9	11.2	12
4	58.7	3.25	67.8	13.37	51.4	14.53	5.27	1.3	22.4	11.8	1.29	9.56	16	11.8	11.5
5	63.7	3.14	65.15	9.92	49.8	13.3	5.69	1.14	18.6	9.05	1.12	6.31	14.6	8.69	6.21
6	50.56	5.23	71.3	31.26	51.6	14.77	5.72	1.52	27.9	13.8	2.05	21	19.4	17.9	19.9
7	59.91	4.74	83.31	18.39	55.5	15.16	6.56	1.61	35	10.6	1.6	14.1
8	35.7	6.89	92.4	53.3	50.7	18.8	6.98	2.77	52.7	10	2.04	31.7
9	42.47	9.32	80.31	27.51	40.6	11.7	8.48	1.32	29	12.2	1.39	15.5
10	39	10.33	49.83	10.63	44	11.54	8.95	0.68	12.3	13.3	0.59	3.33
11	29.3	10.76	22.8	3.36	39.7	9.82	6.53	0.32	4.51	12.7	0.47	1.84
12	38.33	9.81	49.92	8.57	38.6	9.98	8.1	0.82	14.3	14.2	0.66	3.31

## Sheet: Fig.1h-j
Fig.1h	TNF+ [%]	male naive	female naive	male d3 p.i.	female d3 p.i.
	1	31.37	11.16	64	35.7
	2	31.98	14.73	63.5	42.47
	3	17.08	23.07	44.88	39
	4	16.6	9.79	58.7	29.3
	5	13.8	11.3	63.7	38.33
	6	9.33	9.53	50.56
	7	6.37	7.72	59.91
	8		10.4
Fig.1i	CCL2+ [%]	male naive	female naive	male d3 p.i.	female d3 p.i.
	1	52.33	36.5	72.25	92.4
	2	55.78	33.4	91.6	80.31
	3	39.6	55.6	52.11	49.83
	4	54.5	49.3	67.8	22.8
	5	51.7	48.4	65.15	49.92
	6	50.9	55.6	71.3
	7	45.9	38.5	83.31
	8		36.8
Fig.1j	CXCL1+ [%]	male naive	female naive	male d3 p.i.	female d3 p.i.
	1	42.54	25.69	60.45	50.7
	2	40.59	29.41	62.3	40.6
	3	37.08	28.45	37.25	44
	4	43.1	31.6	51.4	39.7
	5	39.6	25.6	49.8	38.6
	6	33.6	31.8	51.6
	7	28.2	33.8	55.5
	8		33.2

## Sheet: Fig.1k
[mm3]	ctrl IgG	αCXCL1
1	6.48	1.037
2	5.566	5.905
3	9.173	1.129
4	11.86	1.936
5	6.75	2
6	21
7	6

## Sheet: Fig.1l
[%]	ctrl IgG	αCXCL1
1	43.3	44.5
2	55.7	37.2
3	43.7	39.9
4	61	15.5
5	56.4	32.92
6	29.34	33.64
7	39.75

## Sheet: Fig.2a-d
Fig. 2a	[%]	blood				liver
Ly6Chi		male naive	female naive	male d3 p.i.	female d3 p.i.	male naive	female naive	male d3 p.i.	female d3 p.i.
	1	37.54	30.65	78.46	20.03	60.25	54.13	86.8	30.45
	2	71.85	28.91	24.07	27.97	84.57	54.67	39.77	38.96
	3	21.13	49.57	20.42	16.45	47.31	44.13	35.56	46.16
	4	43.97	17.7	40.9	42.35	51.92	48.13	56.19	40.33
	5	10.44	11.92	40.1	42.03	31.72	51.06	64.23	37.64
	6	43.06	27.74	62.6	19.42	34.41	60.47	78.4	24.84
	7	31.84	7.71	49.9	22.51	32.26	64.08	62.94	45.41
	8	41.54	31.83	57.22	41.94	53.16	51.78	76.74	60.85
	9	27.54	25.28	23.46	23.57	48.07	24.31	48.88	51.55
	10	25.18	25.89	13.9	37.97	46.1	36	72.55	62.67
	11	33.77	23.18	44.86	22.43	33.85	17.43	69.54	57.04
	12	45.29	28.19	36.42	44.95	42.18	36	66.35	77.24
	13	47.85	34.46	28.07	21.97		38.05	75.75	72.51
	14	47.65		42.2	23.24				37.08
	15	38.42		64.19
	16	41.74		29.32
	17			52.48
	18			28.36
	19			28.18
	20			35.86
	21			50
Fig. 2b	[%]	blood				liver
%CD86+		male naive	female naive	male d3 p.i.	female d3 p.i.	male naive	female naive	male d3 p.i.	female d3 p.i.
	1	62.6	51	66.7	62.5	63.5	58.5	58.9	56
	2	61.4	57.9	76.5	65.8	70.5	68.4	72.4	61
	3	58.4	52.4	71.7	62.4	58.5	60.1	65.3	63
	4	56.2	53.1	66.1	60.9	69.7	62	67	60.9
	5	42.9	35.5	66.1	68.1	50.6	58.3	65.2	60.5
	6	53.3	59.1	72.6	61	54.2	63.5	63	53.7
	7	56.2	44.3	68.4	61.5	62.6	58.6	69.1	55.2
	8	52.7	52.8	61.7	66.8	49.7	64.1	64.7	69.5
	9	44.6		79		53.9		82
	10	77.2		66.6		59.8		59.7
	11	78.5		60.6		60.5		57.4
	12	49.5		77		57.9		68.4
	13	60		73.9		64.6		70.4
	14	57.9		77.3				64.7
	15	49.1		72				64.8
	16	46.2
	17	51
	18	49.3
	19	63
Fig. 2c	MFI	blood				liver
MFI CCR2		male naive	female naive	male d3 p.i.	female d3 p.i.	male naive	female naive	male d3 p.i.	female d3 p.i.
	1	1264	856	772	603	1166	864	649	673
	2	873	798	727	868	887	893	732	852
	3	906	730	673	686	820	860	564	832
	4	1088	832	572	906	1253	1096	703	825
	5	804	589	990	812	940	1053	651	662
	6	725	1033	603	761	1014	1088	385	670
	7	1131	640	820	733	984	1027	822	754
	8	1594	1031	1221	807	1325	966	1062	719
	9	1186		659		888		720
	10	1498		1199		1211		1004
	11	1141		1101		1069		762
	12	1475		666		1106		556
	13			1036				805
	14			1292				1084
	15			996				892
	16			1020				800
	17			1038				580
Fig. 2d	MFI	blood				liver
MFI CX3CR1		male naive	female naive	male d3 p.i.	female d3 p.i.	male naive	female naive	male d3 p.i.	female d3 p.i.
	1	3677	4087	2985	2839	3977	5547	3318	3465
	2	2316	3559	1723	3394	2774	4493	2253	3820
	3	3661	4709	2122	3092	5346	4928	2335	3811
	4	5382	4273	2781	4139	4960	4746	3437	4345
	5	3936	3440	3490	3521	5231	5428	3152	3717
	6	3409	4648	2870	3791	4963	5557	2094	3703
	7	4362	3954	1056	3916	5248	4840	1682	4130
	8	5332	4734	3316	3892	4915	5152	3816	4847
	9	1565		1099		2732		1612
	10	1049		990		2550		2383
	11	1337		844		2672		2481
	12	1532		974		3277		2200
	13	1425		815		2366		3186
	14	3495		837				2264
	15	1652		1117				2091
	16	2002
	17	4265
	18	5190
	19	4256
	20	3927
	21	4157
	22	4799
	23	5013
	24	4365

## Sheet: Fig.3b-e
Fig.3b	[%]	CD14+CD16-		CD14+CD16+		CD14-CD16+
%monocyte		male	female	male	female	male	female
	1	93.36	93.61	2.78	1.59	3.86	4.8
	2	94.01	88.65	1.62	1.74	4.37	9.61
	3	90.68	62.07	1.96	4.51	7.36	33.42
	4	72.16	80.73	5.36	6.4	22.47	12.87
	5	86.17	79.94	3.59	5.11	10.24	14.94
	6	94.94	88.98	0.97	3.89	4.09	7.13
	7	86.25	69.21	2.25	10.04	11.5	20.75
	8	84.56	91.29	1.92	2.45	13.52	6.26
	9	88.59	83.67	2.34	3.15	9.06	13.18
	10	87.43	72.69	4.61	3.56	7.96	23.75
	11	75.2	79.25	1.91	2.04	22.88	18.71
	12	81.9	58.07	6.34	3.15	11.8	38.78
	13	77.7	87.3	6.12	2.54	16.1	10.1
	14	88.6	90.4	8.64	2.12	2.74	7.44
	15	94.2	74.7	3.13	5.66	2.65	19.6
	16	77.1	84.1	4.76	2.51	18.2	13.4
	17	83.16	84.7	11.63	4.55	5.21	10.7
	18	89.57	86.76	7.79	10.12	2.64	3.12
	19	86.19	91.07	3.76	6.61	10.05	2.32
	20	82.32	85.19	7.15	3.02	10.53	11.79
	21	85.93	93.51	8.35	2.38	5.72	4.11
	22	93.98	92.25	2.52	2.54	3.49	5.21
	23	89.95	80.15	3.68	7.58	6.37	12.27
	24	92.74	91.73	2.81	3.58	4.45	4.69
	25		88.95		4.02		7.02
Fig.3c	MFI	CD14+CD16-		CD14+CD16+		CD14-CD16+
MFI CD86		male	female	male	female	male	female
	1	6349	7237	8135	9470	5912	6806
	2	7205	6267	9427	8834	6502	6321
	3	5652	4976	7221	7479	4228	4965
	4	6146	6573	8913	8893	6446	6335
	5	4024	3847	5787	4701	3894	2670
	6	5147	8153	7974	10772	4944	7612
	7	3299	3604	5628	6418	4821	4614
	8	3497	3839	5347	6418	2998	4594
Fig.3d	MFI	CD14+CD16-		CD14+CD16+		CD14-CD16+
MFI CCR2		male	female	male	female	male	female
	1	44012	33436	3504	3886	374	352
	2	30743	30160	4074	9259	774	385
	3	43273	32022	6120	8392	445	202
	4	37710	26072	7579	4176	267	121
	5	26700	21820	5533	8430	64.2	135
	6	30232	30891	3170	2854	229	164
	7	67999	54218	9218	12438	871	738
	8	66360	65716	11045	10041	650	851
	9	54086	48489	8658	8430	549	603
	10	58038	47558	8281	12381	816	596
	11	49921	38910	9364	9115	690	527
	12	39004	48962	6926	8045	781	496
	13	54482	44012	5725	6253	309	317
	14	56368	41431	8639	3022	117	335
Fig.3e	MFI	CD14+CD16-		CD14+CD16+		CD14-CD16+
MFI CX3CR1		male	female	male	female	male	female
	1	9406	9839	21563	26010	22395	21717
	2	12467	11613	34580	27673	33276	27410
	3	10133	10271	24624	32564	23371	25763
	4	5544	6806	14283	19484	13357	15527
	5	6267	6559	18243	15527	14788	15455
	6	9751	9534	22342	24683	19256	20617
	7	4537	4566	7974	8913	8355	9259
	8	4872	4066	9491	8208	9685	8430
	9	2782	2433	5799	5837	5688	5544
	10	3157	3028	6777	6054	6703	6173
	11	2377	1983	4594	4398	4643	4228
	12	2297	2599	5592	6689	5416	7049
	13	2177	2177	3649	3490	2940	2799
	14	2301	1939	3855	4142	3352	3312

## Sheet: Fig.3g
	Only male Med vs. LPS:							Only female Med vs. LPS:								Male and female Medium vs. LPS
1	cellular process (GO:0009987)	84	38.4%	0.318				1	cellular component organization or biogenesis (GO:0071840)	3	0.9%	0.009
2	localization (GO:0051179)	25	11.4%	0.095				2	cellular process (GO:0009987)	106	32.9%	0.314				cellular component organization or biogenesis (GO:0071840)	4	0.005	0.004
3	reproduction (GO:0000003)	1	0.5%	0.004				3	localization (GO:0051179)	34	10.6%	0.101				cellular process (GO:0009987)	296	0.353	0.302
4	biological regulation (GO:0065007)	39	17.8%	0.148				4	reproduction (GO:0000003)	2	0.6%	0.006				localization (GO:0051179)	108	0.129	0.11
5	response to stimulus (GO:0050896)	27	12.3%	0.102				5	biological regulation (GO:0065007)	58	18.0%	0.172				reproduction (GO:0000003)	6	0.007	0.006
6	developmental process (GO:0032502)	5	2.3%	0.019				6	response to stimulus (GO:0050896)	21	6.5%	0.062				biological regulation (GO:0065007)	171	0.204	0.175
7	multicellular organismal process (GO:0032501)	21	9.6%	0.08				7	signaling (GO:0023052)	1	0.3%	0.003				response to stimulus (GO:0050896)	79	0.094	0.081
8	biological adhesion (GO:0022610)	10	4.6%	0.038				8	developmental process (GO:0032502)	8	2.5%	0.024				signaling (GO:0023052)	1	0.001	0.001
9	metabolic process (GO:0008152)	42	19.2%	0.159				9	multicellular organismal process (GO:0032501)	26	8.1%	0.077				developmental process (GO:0032502)	23	0.027	0.023
10	cell proliferation (GO:0008283)	2	0.9%	0.008				10	biological adhesion (GO:0022610)	7	2.2%	0.021				rhythmic process (GO:0048511)	1	0.001	0.001
11	immune system process (GO:0002376)	8	3.7%	0.03				11	metabolic process (GO:0008152)	51	15.8%	0.151				multicellular organismal process (GO:0032501)	53	0.063	0.054
								12	cell proliferation (GO:0008283)	6	1.9%	0.018				locomotion (GO:0040011)	1	0.001	0.001
								13	immune system process (GO:0002376)	15	4.7%	0.044				biological adhesion (GO:0022610)	18	0.021	0.018
																metabolic process (GO:0008152)	159	0.19	0.162
																cell proliferation (GO:0008283)	6	0.007	0.006
																immune system process (GO:0002376)	53	0.063	0.054
	immune system process (GO:0002376)								immune system process (GO:0002376)
	leukocyte migration (GO:0050900)	5	0.625	0.556				1	leukocyte migration (GO:0050900)	8	53.3%	47.1%
	immune effector process (GO:0002252)	1	0.125	0.111				2	immune effector process (GO:0002252)	2	13.3%	11.8%
	immune response (GO:0006955)	3	0.375	0.333				3	immune response (GO:0006955)	7	46.7%	41.2%
1
2
3

## Sheet: Fig.3h
		FDR q-value
GO term	Description	male	female
GO:0097529	myeloid leukocyte migration	0.000221	0.00105
GO:0030595	leukocyte chemotaxis	0.000312	0.00152
GO:0030593	neutrophil chemotaxis	0.000321	0.00142
GO:0060326	cell chemotaxis	0.000401	0.00188
GO:1990266	neutrophil migration	0.000433	0.0018
GO:0071621	granulocyte chemotaxis	0.000445	0.00184
GO:0097530	granulocyte migration	0.00063	0.00273
GO:0050900	leukocyte migration	0.0028	0.0015
GO:0006935	chemotaxis	0.00397	0.0228
GO:2000147	positive regulation of cell motility	0.00954	ns
GO:0030335	positive regulation of cell migration	0.00965	ns
GO:0045073	regulation of chemokine biosynthetic process	0.0237	ns
GO:0016477	cell migration	ns	0.0098

[truncated: 17 more sheets: Fig.4b-d, Fig.5a,d, Fig.5b,e, Fig.5c,f, Fig.6a-c, S4a-c, Fig.6d-f, S4d-f, Fig.6g-i, S4g-i, Fig.7b, Fig.7c-f, Fig. S1e, Fig.7g, Fig. 7h, Fig.S1a, Fig.S1b, Fig.S1c, Fig. S1d, Fig.S3a-c]
